# Supplementary material for: Effectiveness of scenario-based learning and augmented reality for nursing students’ attitudes and awareness toward climate change and sustainability
Source: BMC Nurs. 2022 Sep 3;21:245. doi: 10.1186/s12912-022-01023-9 (PMC9439938; doi:10.1186/s12912-022-01023-9)
Supplement: Supplementary file 1 — Additional file 1. Database [file 12912_2022_1023_MOESM1_ESM.xlsx]

## Sheet: Sheet
Additional file 1. Database
Participant code	Age	Gender	Pathway to University	Attended a sustainability session	Sans-1	Sans-2	Sans-3	Sans-4	Sans-5	Sustainabillity awareness-1	Sustainabillity awareness-2	Sustainabillity awareness-3	Total_1st couse	Total_Sans_1st course	Sans-1	Sans-2	Sans-3	Sans-4	Sans-5	Sustainabillity awareness-1	Sustainabillity awareness-2	Sustainabillity awareness-3	Total_2nd course	Total_SANS_2nd course	Sans-1	Sans-2	Sans-3	Sans-4	Sans-5	Clinical awareness-1	Clinica awareness-2	Clinical awareness-3	Clinical awareness-4	Total_3rd course	Total_SANS_3rd course	Session-1	Session-2	Session-3	Session-4	Session-5	Session-6	Session-7	Session-8	Total_Sessions feedback_ 2nd course_Session 1	Session-1	Session-2	Session-3	Session-4	Session-5
jcl563	19	Male	Baccalaureate	No	7	7	7	7	5	7	1	1	42	33	6	7	7	7	6	7	1	1	42	33												7	7	6	6	7	7	7	2	49
clb539	20	Female	Proffesional training	Yes, within the prior three months	5	3	4	4	4	7	1	1	29	20	1	1	1	1	3	1	4	6	18	7	7	7	7	7	7	4	5	7	7	58	35	1	1	1	1	1	1	1	1	8	7	7	7	7	7
mgm284	21	Female	Proffesional training	Yes, within the prior three months	6	5	6	4	7	5	1	1	35	28	7	6	6	6	4	6	1	1	37	29	7	7	7	7	5	3	5	4	4	49	33	7	6	6	5	5	5	5	5	44	7	7	7	6	6
rlh759	20	Female	Baccalaureate	No	5	6	6	5	6	7	1	1	37	28	7	7	7	6	5	7	1	1	41	32	7	4	5	4	5	6	5	5	4	45	25	7	7	7	7	7	7	7	7	56	6	7	6	7	6
chm029	20	Female	Baccalaureate	Yes, within the prior three months	7	6	6	5	5	6	1	1	37	29	1	2	2	2	3	1	6	6	23	10	7	7	7	7	4	4	7	3	2	48	32	2	1	1	2	2	2	1	7	18	7	7	7	6	6
mht498	19	Female	Baccalaureate	No											7	7	7	7	4	7	2	2	43	32	7	7	7	7	3	5	7	5	1	49	31	7	7	7	7	7	7	7	7	56	7	7	6	6	6
emoe586	47	Female	Over 45 years old	No											7	6	7	6	6	7	6	6	51	32												5	5	6	6	6	6	6	6	46
agv704	21	Female	Proffesional training	No	7	7	6	6	4	6	1	2	39	30	7	6	7	6	4	7	1	1	39	30	7	6	6	6	3	3	6	5	6	48	28	7	7	6	6	6	6	6	1	45	6	7	7	7	7
sgv156	41	Female	Over 25 years old	No											7	7	7	7	6	7	6	6	53	34	7	5	7	1	7	4	7	4	5	47	27	7	7	7	7	7	7	7	6	55	5	7	7	7	5
mgg233	21	Female	Proffesional training	Yes, within the prior three months	5	3	3	3	6	6	1	1	28	20	7	6	7	6	6	7	1	1	41	32	7	6	7	6	5	4	6	3	2	46	31	7	7	7	7	7	7	7	5	54	6	6	6	7	7
cll310	19	Female	Baccalaureate	No	6	4	6	4	7	7	2	2	38	27	7	6	6	6	5	6	6	4	46	30	5	2	4	2	6	4	5	5	2	35	19	6	6	6	6	6	6	6	4	46	4	5	4	4	4
milt035	20	Female	Baccalaureate	Yes, more than three months prior	7	4	4	4	3	7	1	1	31	22	7	6	6	6	4	7	1	1	38	29	3	5	6	5	2	1	7	2	6	37	21	6	6	7	6	6	6	6	6	49	7	7	5	6	5
slc216	20	Male	Baccalaureate	No	6	6	6	4	5	7	1	1	36	27	7	7	6	6	5	7	1	1	40	31	7	7	7	7	5	5	7	6	2	53	33	6	6	7	6	6	6	6	5	48	7	7	7	7	7
llm406	19	Female	Baccalaureate	Yes, more than three months prior	7	5	6	5	5	7	1	1	37	28	7	7	7	5	5	7	1	1	40	31												7	7	7	7	7	7	7	3	52
jama238	19	Male	Baccalaureate	Yes, more than three months prior	6	4	5	4	6	5	1	2	33	25	7	7	7	6	7	7	4	4	49	34	7	7	7	7	7	4	7	5	5	56	35	7	7	7	7	7	7	7	5	54	7	7	7	7	7
SMM710	21	Female	Baccalaureate	No											7	7	7	7	4	7	7	7	53	32	7	7	7	7	4	1	7	3	5	48	32	7	7	7	7	7	7	7	7	56	7	7	7	7	7
nfc828	21	Female	Proffesional training	Yes, within the prior three months	6	7	6	7	3	7	2	2	40	29	7	7	7	6	2	6	1	1	37	29	7	7	7	7	7	7	7	7	7	63	35	6	7	7	7	7	7	7	2	50	7	7	7	7	7
pjmn428	19	Male	Baccalaureate	Yes, more than three months prior	6	5	6	5	4	6	3	2	37	26	7	7	7	7	6	6	5	5	50	34	7	7	7	7	5	5	7	5	3	53	33	6	6	6	6	6	6	6	6	48	6	6	6	6	6
rlc305	19	Female	Baccalaureate	No	7	5	7	6	6	7	1	1	40	31	7	7	7	6	7	7	1	1	43	34	7	7	7	7	5	7	7	6	1	54	33	7	7	7	7	7	7	7	7	56	7	7	7	7	7
imv429	21	Male	Proffesional training	No	6	7	6	7	7	4	1	1	39	33	7	7	7	7	5	7	2	2	44	33	7	7	7	7	7	7	7	7	7	63	35	7	7	7	5	6	7	5	6	50	7	7	7	7	7
Alj509	19	Male	Baccalaureate	Yes, more than three months prior	7	7	7	5	5	7	1	1	40	31	7	7	7	7	7	7	7	7	56	35	7	7	7	7	7	7	7	1	7	57	35	7	7	7	7	7	7	7	7	56	7	7	7	7	7
bml863	19	Female	Baccalaureate	No	7	7	7	7	7	7	7	7	56	35	7	7	4	7	7	7	1	3	43	32	7	7	7	7	7	7	7	7	1	57	35	7	7	7	7	7	7	7	7	56	7	7	7	4	7
mml174	19	Male	Proffesional training	No	6	5	5	5	6	6	1	1	35	27	6	6	5	6	7	6	1	1	38	30	7	7	7	7	7	6	7	7	5	60	35	7	7	5	5	6	6	5	4	45	7	7	7	7	7
malo14	19	Male	Baccalaureate	Yes, more than three months prior	7	4	5	5	6	7	1	2	37	27	7	7	7	7	5	7	5	2	47	33	7	7	7	7	5	5	7	7	1	53	33	7	7	7	7	7	7	7	7	56	7	7	7	7	7
alf042	20	Female	Baccalaureate	No										0	7	7	7	7	6	7	4	6	51	34	7	7	7	7	7	7	7	7	1	57	35	7	7	7	7	7	7	7	3	52	7	7	7	7	7
lla700	20	Male	Baccalaureate	Yes, more than three months prior	7	6	7	6	4	7	1	1	39	30	7	7	7	7	6	7	5	2	48	34	7	7	7	7	5	4	6	4	7	54	33	7	6	6	5	6	4	6	4	44	6	6	7	7	7
els462	22	Female	Proffesional training	No	3	2	3	3	4	3	1	1	20	15	7	5	7	5	3	5	1	1	34	27	7	6	7	6	2	7	7	5	4	51	28	7	7	5	5	5	4	4	2	39	2	3	2	3	6
cjmm203	21	Male	Proffesional training	Yes, within the prior three months	7	2	6	3	1	2	1	1	23	19	7	7	7	6	3	7	1	1	39	30	7	6	7	6	3	1	7	2	6	45	29	7	7	6	7	7	6	6	3	49	5	7	7	7	6
afp961	22	Female	Proffesional training	No											7	6	6	6	5	6	2	2	40	30												7	7	7	7	7	7	7	5	54
abgm092	22	Female	Proffesional training	No	7	7	7	7	5	7	1	1	42	33	7	6	6	6	6	7	2	2	42	31	7	6	6	5	7	5	6	6	5	53	31	7	7	7	7	7	7	7	3	52	6		7	7	6
lmr710	26	Female	Other University degree	No											7	7	7	7	6	7	4	4	49	34												7	7	7	7	7	7	7	4	53
jmgd095	26	Male	Proffesional training	No	7	7	7	7	7	7	1	1	44	35	7	7	7	7	6	7	1	1	43	34	7	6	6	6	6	4	5	4	5	49	31	6	6	7	7	5	7	7	4	49	6	5	7	5	5
pgm059	21	Female	Proffesional training	No	6	4	5	4	6	6	2	2	35	25	7	4	6	5	6	5	2	2	37	28	7	6	7	6	4	4	7	4	2	47	30	7	7	7	7	6	7	7	1	49	6	7	7	7	7
ldm291	19	Female	Baccalaureate	No	7	6	7	7	6	6	1	1	41	33	7	6	6	6	5	6	2	3	41	30	7	5	5	4	4	5	7	6	2	45	25	7	7	7	7	7	7	7	4	53	7	6	7	7	7
lcs299	20	Female	Baccalaureate	Yes, within the prior three months											7	7	7	7	7	7	6	6	54	35												7	7	7	7	7	7	7	7	56
vmc936	21	Female	Proffesional training	No	7	6	7	6	6	6	2	2	42	32	7	7	7	7	4	7	1	1	41	32	7	6	6	6	6	6	6	6	6	55	31	7	7	7	7	7	7	7	2	51	5	5	5	5	6
mgt501	20	Female	Baccalaureate	No											7	7	7	7	6	7	4	4	49	34	7	7	7	7	7	4	4	4	4	51	35	7	7	7	7	7	7	7	5	54	6	7	7	7	7
ngl137	23	Female	Proffesional training	No	6	7	6	7	7	7	1	1	42	33	7	7	7	7	7	7	1	1	44	35	1	1	1	1	4	3	2	5	2	20	8	7	7	7	7	7	7	7	7	56	1	1	1	1	1
rgv234	20	Female	Baccalaureate	No	7	5	7	6	6	7	1	1	40	31	7	5	7	5	6	1	1	1	33	30	7	6	7	6	5	7	7	4	5	54	31	7	7	6	6	7	5	7	1	46	6	7	6	7	7
aca798	21	Female	Proffesional training	No	6	6	6	5	7	7	1	1	39	30	7	7	7	7	5	7	3	2	45	33	7	7	7	7	5	5	6	5	2	51	33	7	7	7	7	7	7	7	4	53	5	6	7	7	7
mccs123	21	Female	Baccalaureate	No											6	6	6	6	5	6	2	2	39	29												7	7	6	7	7	7	7	4	52
ccm015	21	Female	Proffesional training	No	5	4	6	5	3	7	1	1	32	23	7	6	6	4	6	6	2	2	39	29	7	3	4	4	3	2	7	5	1	36	21	6	6	6	6	6	6	6	1	43	5	5	5	5	7
mav017	22	Female	Proffesional training	No	6	5	6	6	5	7	1	3	39	28	7	6	7	6	6	6	2	2	42	32	6	5	5	5	4	1	6	4	5	41	25	5	6	6	6	6	5	5	4	43	6	6	6	7	7
macm811	49	Female	Over 45 years old	No	6	6	6	6	7	7	2	2	42	31	7	7	7	6	7	7	7	7	55	34	6	6	6	3	7	4	7	5	5	49	28	7	7	7	7	7	7	7	7	56	5	5	6	6	6
fjbg909	47	Male	Over 25 years old	No	7	4	7	4	7	7	1	1	38	29	7	6	6	7	7	7	1	1	42	33	7	7	7	3	7	3		4	6	44	31	7	7	7	7	7	7	7	1	50	4	7	6	7	7
mcs832	22	Female	Proffesional training	No											7	7	7	7	7	7	7	4	53	35	7	7	7	7	7	1	7	1	4	48	35	7	7	7	7	7	7	7	5	54	7	7	7	7	7
lcg542	19	Female	Baccalaureate	Yes, more than three months prior	7	5	6	5	4	5	1	1	34	27	5	4	6	5	4	4	1	1	30	24	6	5	6	7	6	6	7	4	5	52	30	7	7	7	6	5	6	6	1	45	6	7	6	6	7
cjm249	47	Female	Over 45 years old	No											7	5	5	5	7	5	1	1	36	29												4	7	7	7	7	7	7	1	47
psp661	21	Female	Other University degree	No	2	2	3	3	1	1	7	7	26	11	6	4	6	4	6	6	1	1	34	26	7	4	7	5	6	3	6	2	5	45	29	5	5	6	6	5	5	5	5	42	7	7	7	7	7
amap641	38	Female	Proffesional training	No	5	5	5	5	6	6	1	1	34	26	7	5	6	5	6	6	1	1	37	29	7	6	6	6	7	4	6	3	4	49	32	6	6	6	7	6	7	6	1	45	6	6	7	7	7
mcg452	19	Female	Baccalaureate	No	6	4	6	4	7	5	1	1	34	27	7	6	7	5	6	7	2	2	42	31	7	7	7	6	7	4	7	6	1	52	34	6	7	7	7	5	6	6	4	48	7	7	7	7	7
ihc735	22	Male	Proffesional training	Yes, within the prior three months	7	7	7	7	5	7	1	1	42	33	7	7	7	7	6	7	5	5	51	34	7	7	7	7	6	4	6	4	2	50	34	7	7	7	7	7	7	7	7	56	6	7	7	7	7
mel001	19	Male	Baccalaureate	Yes, within the prior three months	5	4	4	4	6	5	2	4	34	23	7	6	7	6	7	7	7	6	53	33	7	7	7	7	7	7	6	7	2	57	35	7	7	7	7	7	7	7	7	56	7	7	7	7	7
cgv956	19	Male	Baccalaureate	Yes, within the prior three months	7	7	6	6	7	7	1	1	42	33	7	6	7	7	6	7	1	1	42	33	7	6	6	6	7	5	5	3	3	48	32	7	7	7	7	7	7	7	7	56	7	7	7	7	7
cgn027	19	Female	Baccalaureate	No	7	7	7	7	4	7	1	1	41	32	7	6	7	6	4	7	1	1	39	30	7	7	7	7	7	7	7	7	7	63	35	7	7	7	6	7	7	7	4	52	7	4	4	7	7
Mag87S	22	Female	Proffesional training	Yes, within the prior three months	7	5	6	6	6	6	5	2	43	30	7	7	7	6	5	7	2	2	43	32	7	7	7	6	5	5	6	4	3	50	32	7	7	7	7	7	7	7	7	56	5	6	7	7	7
cgm302	20	Female	Baccalaureate	No											7	6	6	6	4	7	1	1	38	29												5	6	6	6	5	6	6	5	45
agd318	20	Female	Baccalaureate	Yes, within the prior three months	7	7	7	7	7	7	1	1	44	35	7	4	6	4	5	4	2	1	33	26	7	5	4	5	6	3	2	2	4	38	27	3	6	6	5	6	5	5	4	40	7	6	5	4	5
mct305	19	Female	Baccalaureate	Yes, within the prior three months											7	6	7	6	5	6	1	1	39	31												7	7	7	6	6	7	6	2	48
pga572	19	Male	Baccalaureate	Yes, within the prior three months	5	4	4	4	5	5	1	1	29	22	7	6	7	6	6	7	1	1	41	32	7	7	7	6	5	4	5	3	5	49	32	6	6	6	5	7	5	7	6	48	6	7	6	6	7
pee330	19	Male	Baccalaureate	Yes, within the prior three months	5	3	5	3	6	7	1	1	31	22	7	7	7	7	6	7	1	1	43	34	7	7	7	7	7	6	6	4	2	53	35	7	7	7	7	7	7	7	5	54	7	7	7	7	7
ams192	19	Female	Baccalaureate	No	7	4	5	4	6	3	1	1	31	26	7	7	7	7	5	7	1	1	42	33	7	7	7	7	7	2	7	4	2	50	35	7	7	6	6	7	5	6	6	50	7	7	7	7	7
nlb881	19	Female	Baccalaureate	Yes, within the prior three months	7	5	7	5	7	7	2	3	43	31	7	7	7	7	6	7	3	3	47	34	7	7	7	7	7	3	7	5	4	54	35	7	7	7	7	7	7	7	7	56	7	7	7	7	7
ljb318	21	Female	Proffesional training	Yes, within the prior three months	7	1	7	7	7	1	1	1	32	29	7	7	6	7	7	7	2	3	46	34	7	7	7	6	5	6	6	5	2	51	32	7	7	7	7	7	7	7	6	55	6	7	7	7	7
agd270	20	Female	Baccalaureate	Yes, within the prior three months											5	5	6	4	4	7	3	3	37	24	2	6	6	5	6	5	4	7	4	45	25	5	7	6	4	4	4	4	2	36	5	7	7	5	6
jhs483	19	Female	Baccalaureate	Yes, more than three months prior	7	7	7	7	6	7	1	1	43	34	7	7	7	7	4	7	1	1	41	32	7	7	7	7	7	4	7	3	7	56	35	7	7	7	4	6	7	7	1	46	7	7	7	7	7
mtca774	43	Female	Over 45 years old	No											7	7	7	7	4	7	2	2	43	32												7	7	7	7	7	7	7	7	56
cag839	20	Female	Baccalaureate	Yes, within the prior three months	7	6	7	6	5	5	2	2	40	31	7	7	6	6	6	7	1	1	41	32	7	6	7	6	5	4	6	5	1	47	31	7	7	7	6	7	6	7	2	49	7	7	7	6	6
mcr00124	21	Female	Proffesional training	No	6	6	6	6	6	6	2	2	40	30	7	6	7	6	6	5	4	4	45	32	7	5	6	6	6	6	4	6	2	48	30	6	6	6	6	6	6	6	5	47	6	6	6	6	6
aag809	21	Female	Proffesional training	No	7	5	6	5	4	5	4	4	40	27	7	7	7	7	5	7	4	4	48	33	7	7	7	7	7	7	7	7	1	57	35	7	6	7	7	7	7	6	6	53	7	7	7	7	7
ACP527	27	Female	Over 25 years old	No	3	1	7	2	4	4	1	2	24	17	7	5	6	5	6	6	4	4	43	29	7	7	7	7	7	7	7	7	7	63	35	7	7	7	7	6	7	7	6	54	7	7	7	7	7
mbc842	19	Male	Baccalaureate	No	6	3	5	3	3	6	1	1	28	20	1	3	2	3	4	1	1	2	17	13	7	6	5	5	7	3	4	4	2	43	30	1	1	1	2	2	2	1	2	12	6	6	5	4	5
IGA747	20	Female	Baccalaureate	Yes, more than three months prior	7	4	7	4	3	7	1	1	34	25	7	7	7	7	7	7	1	1	44	35	7	7	7	7	4	4	3	3	4	46	32	7	6	7	7	7	7	7	4	52	7	7	7	7	7
BSR616	19	Female	Baccalaureate	Yes, within the prior three months	6	5	6	5	6	6	1	1	36	28	7	6	6	6	5	7	2	2	41	30	7	7	7	7	5	5	7	5	5	55	33	6	6	6	4	5	4	6	5	42	4	5	4	3	5
mgm679	19	Female	Baccalaureate	Yes, within the prior three months	7	5	7	5	4	7	3	3	41	28	7	6	7	6	6	7	4	3	46	32	7	6	7	7	6	3	5	4	4	49	33	7	6	7	6	6	6	7	7	52	5	5	6	5	6
abf620	21	Female	Proffesional training	Yes, within the prior three months	6	4	6	4	7	7	2	2	38	27	6	6	6	6	5	6	2	2	39	29	6	5	5	5	6	2	7	3	4	43	27	5	6	6	6	6	6	6	5	46	6	6	6	6	6
sam423	19	Female	Baccalaureate	Yes, more than three months prior	7	6	7	6	7	7	2	2	44	33	7	7	7	7	6	7	5	5	51	34	7	7	7	7	4	7	7	7	3	56	32	7	7	7	7	7	7	7	7	56	7	7	7	7	7
abg933	22	Female	Proffesional training	No											7	5	6	7	4	7	2	1	39	29	7	7	7	7	5	6	7	7	1	54	33	7	7	7	6	7	7	7	3	51	7	7	7	7	7
lac020	19	Female	Baccalaureate	Yes, more than three months prior	7	6	7	6	6	7	4	3	46	32	7	7	7	7	6	7	4	3	48	34	7	7	7	7	6	5	6	5	2	52	34	6	6	6	6	6	6	6	5	47	6	6	7	7	7
icb367	20	Female	Baccalaureate	No	7	3	3	4	7		1	1	26	24	7	7	7	7	7	7	7	7	56	35	7	7	7	7	7	7	7	6	1	56	35	7	7	7	7	7	7	7	7	56	7	7	7	7	7
mrc863	22	Female	Proffesional training	No	7	4	3	4	6	4	1	1	30	24	7	2	6	2	6	3	1	1	28	23	7	4	7	5	4	3	7	6	4	47	27	5	5	3	3	6	3	5	2	32	7	7	7	7	7
svc068	35	Female	Over 25 years old	No	7	5	6	5	5	7	3	2	40	28	7	5	7	5	6	7	1	1	39	30	7	7	7	7	5	7	6	6	1	53	33	7	7	7	7	7	7	7	7	56	7	7	7	7	7
mvm380	19	Female	Baccalaureate	No											7	6	7	6	6	7	5	6	50	32	7	6	7	6	7	6	7	6	3	55	33	7	7	7	7	7	7	7	6	55	6	7	7	6	6
mrs307	19	Female	Baccalaureate	No											7	7	6	6	4	7	1	1	39	30	7	7	7	7	2	2	7		5	44	30	6	5	4	4	5	4	7	5	40	6	5	6	6	5
nrb193	21	Female	Proffesional training	No	6	7	5	5	7	6	2	2	40	30	7	5	6	5	6	6	2	2	39	29												6	6	6	6	6	5	5	6	46
amsr853	24	Female	Proffesional training	Yes, more than three months prior	5	7	5	7	7	7	1	1	40	31	7	7	7	6	6	7	2	2	44	33	7	6	6	6	7	2	7	4	4	49	32	7	7	7	7	6	6	6	4	50	4	6	5	4	6
atf655A	19	Male	Baccalaureate	No	6	4	5	4	5	5	2	2	33	24	7	5	5	5	6	6	3	4	41	28	7	7	7	6	6	6	6	5	3	53	33	6	5	6	6	7	6	6	7	49	6	6	6	6	5
evv992	21	Female	Proffesional training	No											7	4	6	4	3	7	1	1	33	24	7	7	7	7	6	5	7	7	3	56	34	7	5	5	7	7	7	7	1	46	7	7	7	7	7
CMAG444	21	Female	Proffesional training	No	7	4	6	4	7	7	1	1	37	28	7	7	7	7	7	7	1	1	44	35	7	4	6	4	7	5	7	5	6	51	28	7	7	7	7	7	7	7	3	52	5	6	7	6	5
lgm977	20	Female	Baccalaureate	No											7	6	7	6	6	6	2		40	32												7	7	7	7	7	7	7	7	56
avc347	19	Female	Baccalaureate	No											5	5	4	4	2	4	1	1	26	20	6	3	4	3	4	3	7	1	7	38	20	6	5	7	6	5	6	4	3	42	5	7	7	5	4
ESC992	20	Male	Baccalaureate	No											7	7	7	7	7	7	1	1	44	35												1	1	1	1	1	1	1	1	8
nmr823	19	Female	Baccalaureate	No	7	7	7	7	7	7	5	5	52	35	7	7	6	6	5	7	2	1	41	31	7	6	6	6	5	5	7	5	2	49	30	5	6	6	5	6	5	6	4	43	6	6	7	6	7
moa500	22	Female	Proffesional training	No	6	6	6	6	3	7	1	1	36	27	6	6	6	6	4	6	1	1	36	28	7	7	7	7	5	5	6	3	5	52	33	7	7	7	7	7	7	7	4	53	7	7	7	7	7
ajma751	21	Male	Proffesional training	No	7	5	6	4	5	7	2	3	39	27	7	7	7	7	6	7	1	1	43	34	7	7	7	7	6	6	7	4	7	58	34	7	7	7	7	7	7	7	6	55	7	7	7	7	7
jpm959	21	Female	Proffesional training	No	5	6	6	5	5	7	1	1	36	27	7	6	6	6	5	6	2	2	40	30	6	6	6	6	4	5	6	5	3	47	28	6	6	6	6	6	6	6	6	48	6	6	7	6	6
SUQ901	29	Male	Proffesional training	No											2	2	1	1	1	2	2	3	14	7												2	2	1	2	2	1	2	2	14
cmt696	19	Female	Baccalaureate	No											7	6	6	6	7	7	2	2	43	32												7	7	7	7	7	7	7	7	56
pamg281	40	Male	Over 25 years old	No											7	5	6	6	7	6	5	5	47	31	7	6	6	6	6	7	6	5	5	54	31	6	7	7	7	7	7	7	6	54	6	7	7	7	6
mpc592	19	Female	Baccalaureate	No	6	7	7	7	4	7	1	1	40	31	7	7	7	7	6	7	1	1	43	34	7	7	7	7	4	4	7	7	1	51	32	5	7	6	6	6	6	6	5	47	4	4	4	5	6
fpr402	19	Female	Baccalaureate	No	6	5	5	5	5	6	2	2	36	26	6	5	6	5	6	5	2	2	37	28	6	6	6	6	7	3	7	5	3	49	31	5	6	7	7	7	7	7	4	50	4	4	5	5	6
rmc017	19	Male	Baccalaureate	Yes, more than three months prior	1	1	1	1	7	1	1	1	14	11	5	5	6	6	4	4	2	2	34	26	6	6	6	6	4	5	6	5	6	50	28	6	6	6	6	6	7	7	4	48	6	3	6	7	7
smm718	21	Female	Proffesional training	No	7	4	6	4	5	4	1	1	32	26	7	7	7	7	3	7	1	1	40	31	7	4	7	4	4	5	6	2	5	44	26	7	7	7	7	7	7	7	3	52	7	7	7	7	7
amrc852	21	Female	Proffesional training	No	6	6	6	6	7	6	1	1	39	31	7	6	7	7	6	7	1	1	42	33	7	5	6	5	6	4	7	5	2	47	29	7	7	7	6	6	5	7	5	50	7	7	5	5	5
eabl458	21	Female	Proffesional training	No	6	7	7	5	6	7	1	1	40	31	7	7	7	6	5	7	1	1	41	32	7	6	7	7	3	2	7	2	2	43	30	7	7	7	6	6	5	6	1	45	7	7	7	7	7
irv197	20	Female	Baccalaureate	Yes, within the prior three months											7	7	7	7	6	6	2	2	44	34	7	6	7	6	5	4	7	5	3	50	31	7	7	7	7	7	7	7	4	53	6	6	6	7	7
emm755	19	Male	Baccalaureate	No	7	6	7	6	6	6	1	1	40	32	6	6	6	6	6	6	3	1	40	30	7	7	7	7	5	4	7	4	4	52	33	7	7	7	7	7	7	7	4	53	7	7	7	7	7
crg409	19	Female	Other University degree	Yes, within the prior three months	7	7	6	7	3	7	1	2	40	30	7	7	7	7	5	7	1	1	42	33	7	7	7	7	5	4	6	4	3	50	33	6	6	7	6	6	6	7	7	51	6	6	6	6	6
itz618	19	Male	Baccalaureate	Yes, within the prior three months	7	7	7	7	4	7	1	1	41	32	7	7	7	7	5	7	4	1	45	33	7	7	7	7	4	5	7	4	4	52	32	7	7	7	6	7	7	7	7	55	7	7	7	7	7
arg768	19	Female	Baccalaureate	No	6	6	6	6	5	7	1	1	38	29	7	7	7	7	5	5	1	1	40	33	7	7	7	7	5	1	4	5	3	46	33	5	5	5	5	5	5	5	4	39	7	7	7	7	7
epg612	19	Female	Baccalaureate	Yes, within the prior three months	6	6	6	6	6	7	2	2	41	30	7	7	7	7	6	7	2	2	45	34	7	7	7	7	5	5	6	5	3	52	33	6	6	6	6	7	6	7	6	50	7	7	7	7	7
lrl829	19	Female	Baccalaureate	Yes, within the prior three months	7	7	7	7	5	7	2	2	44	33	7	7	7	7	4	7	3	1	43	32	7	7	7	7	3	3	7	5	5	51	31	7	7	7	6	7	7	7	6	54	5	6	6	5	6
crs020	28	Female	Proffesional training	No											7	7	7	7	5	7	1	1	42	33	7	7	7	7	6	6	7	1	4	52	34	7	7	7	7	7	7	7	1	50	7	7	7	7	7
mtsp693	20	Female	Baccalaureate	Yes, within the prior three months	6	5	6	5	4	7	2	2	37	26	7	6	7	6	5	6	1	1	39	31	7	6	6	6	6	3	6	5	4	49	31	7	7	7	7	6	7	6	4	51	7	6	6	6	5
psc578	19	Male	Baccalaureate	Yes, within the prior three months	6	4	4	5	6	7	1	1	34	25	7	7	7	6	5	7	2	3	44	32	7	7	7	7	5	5	7	7	4	56	33	7	7	7	7	7	7	5	3	50	7	7	7	7	7
isr287	19	Female	Baccalaureate	Yes, within the prior three months	5	4	3	3	4	5	1	1	26	19	7	6	7	6	4	7	1	1	39	30	7	5	7	5	4	5	5	4	1	43	28	7	7	7	6	6	6	6	1	46	7	7	5	5	6
sdl152	20	Female	Baccalaureate	No	7	7	7	7	4	7	1	1	41	32	7	7	7	7	4	7	1	1	41	32	7	7	7	7	3	5	6	5	4	51	31	7	7	7	7	7	7	7	1	50	7	7	7	7	7
fjpp036	19	Male	Baccalaureate	No	6	7	7	7	7	7	2	2	45	34	7	7	7	7	7	7	3	2	47	35												7	7	7	6	7	7	7	7	55
mcgm573	19	Female	Baccalaureate	No											7	7	7	7	6	7	1	1	43	34	7	7	7	7	5	4	7	5	5	54	33	7	7	7	7	7	7	7	6	55	7	7	7	7	7
lmog783	19	Female	Baccalaureate	No	7	6	7	6	3	7	2	1	39	29	7	7	7	7	4	6	3	3	44	32	7	7	7	7	3	1	7	2	5	46	31	7	7	7	7	6	7	6	6	53	7	7	7	7	7
eqr504	19	Female	Baccalaureate	No	6	5	6	6	6	7	1	1	38	29	7	7	7	7	6	7	2	2	45	34	7	7	7	7	3	3	7	2	1	44	31	6	6	7	7	6	6	5	6	49	6	6	6	7	6
nmr987	21	Female	Proffesional training	No	7	7	7	7	4	7	2	2	43	32	7	7	7	7	4	7	1	1	41	32	7	7	7	7	6	5	5	5	2	51	34	7	7	7	7	7	7	7	1	50	7	7	7	7	7
AMTP984	23	Female	Proffesional training	Yes, within the prior three months	4	5	4	4	6	7	1	1	32	23	7	6	7	6	6	7	4	4	47	32	7	7	7	7	6	5	7	7	4	57	34	6	7	7	7	7	7	7	7	55	7	7	7	7	7
src373	21	Female	Proffesional training	No	5	5	5	5	7	5	1	1	34	27	7	7	7	7	5	7	2	2	44	33	7	7	7	7	5	6	7	6	1	53	33	6	7	7	6	7	7	7	5	52	7	7	7	7	7
mpp090	20	Female	Baccalaureate	No	4	4	5	4	5	6	1	1	30	22	7	6	6	6	5	5	2	2	39	30												7	7	6	5	6	5	6	1	43
GPC971	24	Female	Proffesional training	Yes, within the prior three months											7	6	7	7	6	7	4	4	48	33	7	7	7	7	7	7	7	7	1	57	35	6	7	7	7	7	7	7	6	54	5	7	7	7	7
Mnl938	19	Female	Baccalaureate	Yes, within the prior three months	7	5	7	5	4	7	2	2	39	28	7	7	7	7	4	7	1	1	41	32	7	7	7	7	4	6	5	4	4	51	32	7	7	7	7	7	7	7	3	52	7	7	7	7	6
coo680	19	Female	Baccalaureate	No	7	5	7	5	7	7	1	2	41	31	7	6	7	4	7	7	1	1	40	31	5	4	7	7	7	2		4	1	37	30	7	7	6	6	7	7	7	1	48	7	7	7	7	7
mme413	25	Female	Baccalaureate	No											7	7	7	7	6	7	4	6	51	34	7	7	7	7	5	3	7	1	5	49	33	7	7	7	7	7	7	7	6	55	7	7	7	7	7
rnj458	19	Female	Baccalaureate	Yes, within the prior three months	7	5	6	5	5	7	1	1	37	28	7	5	6	4	6	4	1	1	34	28	7	5	7	5	5	4	6	3	5	47	29	5	5	4	4	5	5	4	4	36	5	5	5	5	5
cpc929	21	Female	Proffesional training	No	4	4	4	3	5	4	2	2	28	20	7	7	7	6	4	7	1	1	40	31	7	7	7	7	7	5	7	5	7	59	35	6	6	4	3	6	2	6	2	35	7	7	7	7	7
iuc317	20	Female	Baccalaureate	No	7	7	7	7	7	7	7	7	56	35
Dbm226	18	Male	Baccalaureate	Yes, within the prior three months	7	7	7	7	4	7	2	3	44	32
atm497	19	Female	Baccalaureate	No	6	6	6	5	7	7	2	2	41	30
dlv143	18	Male	Baccalaureate	No	5	4	5	5	6	6	1	1	33	25
ppd018	19	Female	Baccalaureate	No	6	5	7	3	3	4	2	1	31	24
dqt768	18	Male	Baccalaureate	No	5	3	5	3	7	5	1	1	30	23
flc934	18	Female	Baccalaureate	No	6	4	7	4	2	4	1	1	29	23
aaf712	18	Male	Baccalaureate	No	7	4	5	4	4	6	1	1	32	24
sjq784	19	Female	Baccalaureate	No	6	4	6	2	5	4	1	1	29	23
lvl282	20	Female	Baccalaureate	Yes, more than three months prior	3	4	3	2	2	7	1	1	23	14
clg845	17	Female	Baccalaureate	No	7	5	5	5	6	7	1	1	37	28											7	7	7	7	7	4	7	2	1	49	35										7	7	7	7	7
eoc183	18	Female	Baccalaureate	No	3	3	3	3	4	4	1	1	22	16
asp489	17	Female	Baccalaureate	No	6	6	6	4	5	7	4	4	42	27
cmg484	18	Female	Baccalaureate	No	5	3	6	3	5	2	1	1	26	22
fjaa908	23	Male	Other University degree	Yes, within the prior three months	6	5	6	5	4	7	1	1	35	26
ird882	18	Female	Baccalaureate	Yes, within the prior three months	5	3	5	2	6	4	1	1	27	21
iam467	20	Female	Proffesional training	No	5	6	6	4	5	3	2	2	33	26
cgg890	18	Female	Baccalaureate	No	7	7	7	7	6	7	1	1	43	34
aar617	18	Male	Baccalaureate	No	1	4	4	5	7	7	1	1	30	21
jac784	21	Male	Baccalaureate	No																					5	5	5	6	6	3	5	3	6	44	27										7	7	7	7	7
acc049	20	Female	Baccalaureate	No																					7	5	6	6	2	4	5	1	5	41	26										5	4	4	6	6
asg453	20	Female	Baccalaureate	No																					7	6	7	7	5	3	5	4	3	47	32										7	7	7	7	7
ppr643	20	Male	Baccalaureate	No																					7	7	7	7	5	1	6	1	3	44	33										6	6	7	7	7
lmc681	22	Female	Proffesional training	No																					7	5	7	5	4	7	7	6	4	52	28										6	6	6	6	6
msg401	22	Male	Proffesional training	No																					7	7	7	7	6	2	4	4	3	47	34										7	7	7	7	7
asg658	22	Male	Baccalaureate	Yes, more than three months prior																					6	7	6	6	5	4	5	5	3	47	30										7	6	6	6	7
[truncated: 13 more columns]
